# Supplementary material for: Multivessel percutaneous coronary intervention with bifurcation stenting in a quadfurcated single coronary artery from the right aortic sinus: a case report
Source: Eur Heart J Case Rep. 2019 Nov 7;3(4):1–4. doi: 10.1093/ehjcr/ytz197 (PMC7042130; doi:10.1093/ehjcr/ytz197)
Supplement: ytz197_Supplementary_Data [file ytz197_supplementary_data.zip]

Archive with 5 entries (4 files):
- ytz197-Suppl_data/
- ytz197-Suppl_data/Supplementary_Slide_Set.pptx
- ytz197-Suppl_data/Thumbs.db
- ytz197-Suppl_data/Supplementary_Video1.mp4
- ytz197-Suppl_data/Supplementary_Video2.mp4
